# Supplementary material for: SHQ1 regulation of RNA splicing is required for T-lymphoblastic leukemia cell survival
Source: Nat Commun. 2018 Oct 15;9:4281. doi: 10.1038/s41467-018-06523-4 (PMC6189109; doi:10.1038/s41467-018-06523-4)
Supplement: Supplementary file 3 — Supplementary Data 1 [file 41467_2018_6523_MOESM3_ESM.xls]

## Sheet: Sheet1
Supplementary Data 1. Common genes with elevated expression in 117 pediatric T-ALL samples (GSE26713).
Subtypes	all T-ALL	p value	TAL/ LMO	p value	TLX	p value	MYB	p value	HOXA	p value	unknown	p value
Gene Symbol
MLLT11	15.87	6.4e-07	19.54	3.3e-07	13.42	1.37e-08	13.39	1.45e-06	10.61	3.5e-08	16.59	4.55e-08
TOX	11.74	3.03e-06	13.87	1.23e-06	10.03	3.58e-07	4.91	0.000101	12.53	5.64e-08	11.64	2.58e-07
CD3D	8.38	0.000598	9.74	0.000405	7.81	0.00068	5.3	0.00189	6.84	0.000628	8.29	0.000585
SOX4	7.9	1.12e-07	8.33	6.44e-10	8.03	3.15e-09	5.87	9.92e-07	6.53	2.76e-09	7.94	6.4e-10
GPR56	6.42	5.2e-11	10.72	2.52e-11	4.45	4.52e-11	4.89	1.2e-06	3.83	0.00114	6.08	1.24e-13
FGFR1	5.28	1.36e-08	6.84	2.15e-09	6.93	5.87e-11	4.83	6.33e-05	2.49	0.0059	4.17	1.47e-09
GXYLT2	5.26	4.41e-07	4.29	4.56e-07	8.18	7.34e-10	2.73	0.000267	4.29	0.00757	4.99	3.15e-08
2018-09-06	4.3	6.52e-06	4.74	1.39e-07	5.13	8.38e-08	4.44	0.000224	3.37	2.97e-05	3.67	5.69e-06
PARD3	4.12	9.54e-07	4.67	4.26e-07	4.77	1.98e-08	4.08	4.78e-06	3.55	4.82e-05	3.43	5.47e-08
RUFY3	4.07	0.000271	4.28	0.000115	5.35	1.67e-05	2.25	0.00731	4.26	0.000232	3.26	0.000485
SLC5A3	4.05	0.000134	3.79	8.44e-05	6.11	5.5e-06	4.72	0.00025	3.09	0.00056	3.38	0.000146
ZNRF1	3.88	2.86e-05	4.5	3.51e-06	3.3	1.21e-05	3.16	0.000157	3.14	0.000223	4.07	5.29e-06
PTPLA	3.85	0.000457	5.1	7.75e-05	2.35	0.0062	2.83	0.00269	4.32	0.000707	4.23	0.000111
CEP70	3.64	2.1e-06	3.77	1.72e-07	2.51	1.9e-05	3.23	3.43e-05	5.82	3.06e-06	4.13	4.54e-08
STMN1	3.58	0.000361	4.51	8.44e-05	3.01	0.000571	3.62	0.000448	3.12	0.000468	3.42	0.000247
GRSF1	3.49	3.52e-06	4.18	1e-07	3.27	2.27e-07	2.92	0.00382	3.32	1.57e-05	3.18	6.23e-07
GALNT2	3.41	1.46e-07	3.76	1.23e-08	2.88	6.16e-07	2.43	0.00406	6.72	0.000829	3.04	4.2e-07
PALLD	3.39	5.7e-10	2.75	2.41e-08	3.97	4.58e-09	2.74	0.00998	4.51	0.000567	3.45	1.25e-09
SHQ1	3.23	2.76e-05	2.96	1.61e-05	4.08	7.92e-07	2.91	0.0049	3.42	0.00461	2.92	1.59e-05
CDCA7	2.94	0.00261	3.51	0.000881	2.41	0.00719	4.65	0.0082	2.57	0.00733	2.92	0.00202
TCEAL8	2.82	0.000189	3.17	2.74e-05	2.59	0.000125	2.38	0.00196	2.22	0.00288	2.89	7.59e-05
SBK1	2.75	4.38e-05	4.11	3.16e-06	1.76	0.00211	2.21	0.000465	2.07	0.0015	2.88	5.17e-06
RNASEH2B	2.73	5.83e-05	2.83	1.29e-05	3.14	5.03e-06	2.72	0.000264	2.66	0.000437	2.4	8.79e-05
DNAJB6	2.7	8.74e-06	3.75	3.15e-08	2.37	2.08e-05	2.02	0.000666	2.42	0.00614	2.3	2.8e-05
PTPLAD1	2.59	3.27e-06	2.71	1.68e-07	2.41	4.7e-07	3.1	0.000525	2.73	7.28e-05	2.56	1.81e-07
TTF1	2.59	0.000185	2.5	0.000142	2.94	1.34e-05	2.83	0.00945	2.64	0.000681	2.41	0.000144
BPTF	2.58	0.000715	3.34	6.9e-05	2.22	0.00137	2.14	0.00302	2.51	0.000598	2.32	0.00102
SPTAN1	2.5	1.47e-06	3.43	1.12e-09	1.95	1.17e-05	1.7	0.000517	2.32	0.00218	2.35	4.54e-07
SNORD45	2.46	0.0004	2.67	0.000145	1.77	0.00744	3.1	0.000156	2.39	0.000326	2.9	6.05e-05
UBXN2A	2.42	2.76e-05	2.54	5.47e-06	2.2	1.54e-05	2.3	0.000167	2.71	0.000438	2.44	5.8e-06
SMARCA4	2.42	0.000157	3.02	1.55e-05	1.7	0.0034	2.34	0.000394	2.39	0.0003	2.56	3.94e-05
N4BP2	2.39	0.000953	2.44	0.000559	2.68	0.000175	2.15	0.00261	2.46	0.000525	2.17	0.00143
PHC1	2.39	0.00116	2.27	0.00132	2.71	0.000228	2.58	0.000761	2.46	0.00055	2.26	0.0013
ST13	2.37	0.000201	2.7	3.5e-05	2.38	6.94e-05	1.71	0.00955	2.1	0.000301	2.2	0.000169
WDR54	2.36	5.71e-09	2.82	5.97e-12	2.48	2.37e-10	1.88	1.94e-05	1.9	0.00796	2.08	5.23e-09
NUDT5	2.35	0.000212	2.39	7.42e-05	2.73	1.65e-05	2.55	0.00694	2.14	0.00288	2.11	0.00033
ZNF496	2.32	6.15e-05	2.07	5.53e-05	2.72	2e-06	1.64	0.00292	2.71	7.54e-06	2.25	4.53e-05
TRNAU1AP	2.31	0.00127	2.17	0.00139	2.72	0.000228	2.4	0.00292	2.45	0.000765	2.15	0.00168
ITGAE	2.31	1.1e-08	2.48	9.62e-11	2.23	2.84e-08	1.8	2.66e-05	1.9	0.000341	2.36	2.43e-10
RAB15	2.29	8.39e-06	2.91	1.17e-07	1.52	0.00257	1.88	0.000355	2.49	9.01e-06	2.45	4.53e-07
FAM221A	2.27	0.00095	2.64	0.00024	1.97	0.00198	1.75	0.00734	2.29	0.00053	2.23	0.000787
SCAF4	2.25	0.000179	2.4	4.02e-05	2.19	0.000162	2.36	0.000293	1.89	0.0012	2.27	7.93e-05
PAFAH1B3	2.25	1.24e-09	2.76	7.71e-13	1.82	1.45e-06	1.86	0.000418	2.32	3.82e-05	2.18	2.99e-10
PARP2	2.24	8.94e-05	2.21	2.56e-05	2.37	1.98e-05	1.72	0.00173	1.85	0.000777	2.3	1.53e-05
JADE3	2.23	9.19e-05	2.04	8.67e-05	2.39	9.85e-06	2.23	0.000231	2.78	0.000282	2.16	4.51e-05
NAT14	2.2	4.86e-09	2.49	6.26e-12	2.01	3.49e-08	1.97	9.46e-05	1.95	1.08e-05	2.19	1.06e-10
ABCC5	2.2	5.73e-06	3.26	4.62e-09	1.7	0.000586	1.99	0.000184	1.76	0.00125	1.99	4.39e-05
ZNF138	2.16	5.75e-05	2.34	9.02e-06	2.12	1.25e-05	1.73	0.00723	1.86	0.000402	2.12	1.89e-05
ATP2B4	2.15	0.00039	2.26	0.000113	2.06	0.000306	1.91	0.00725	1.9	0.00151	2.2	0.000145
ATP11C	2.14	0.00148	2.42	0.000321	1.95	0.00258	1.84	0.00597	2.05	0.00774	2.09	0.00134
CCT3	2.06	0.00272	2.17	0.00151	1.94	0.00359	1.78	0.00895	2.07	0.0044	2.07	0.00205
DBN1	2.06	1.22e-05	2.28	3.82e-07	2.15	1.4e-06	2.04	6.81e-05	2.01	0.000876	1.83	2.6e-05
SMARCC1	2.04	0.000758	2.09	0.000351	2.08	0.000387	2.05	0.00212	2.57	0.000106	1.86	0.00141
C1QBP	2.03	0.00381	2.12	0.00221	1.9	0.00545	2.6	0.000784	1.88	0.00893	2.05	0.00298
FAM35A	2.02	0.000729	1.8	0.00152	2.38	0.000101	1.83	0.003	2.22	0.000219	1.96	0.000597
EXTL2	2.02	4.92e-05	2.03	1.01e-05	2.1	5.32e-06	1.83	0.000295	2.12	0.000759	1.93	2.59e-05
ZNF436	2.01	0.00325	1.91	0.00417	2.06	0.0025	2.84	0.0006	2.02	0.00226	2.01	0.00265
DFFA	1.94	0.000416	1.9	0.000282	2.16	4.46e-05	1.73	0.0041	2.13	7.6e-05	1.8	0.00052
NPM3	1.92	6.56e-07	1.99	2.86e-08	1.99	3.58e-08	2.17	4.04e-06	1.75	0.00865	1.85	1.82e-07
HMBOX1	1.92	0.00127	1.97	0.000595	2.37	9.44e-05	2.09	0.00253	1.6	0.00998	1.67	0.00442
LOC101927886	1.91	5.71e-07	1.94	1.92e-08	1.86	1.12e-07	2.36	1.34e-05	1.53	0.00583	2.02	5.25e-09
ZNF280D	1.9	0.00127	2.02	0.00045	1.94	0.000589	2.15	0.000508	1.9	0.000878	1.77	0.00204
TMEM41A	1.89	2.36e-07	1.88	3.14e-08	1.82	1.91e-07	2.12	0.00311	2.41	0.000204	1.81	4.87e-08
GKAP1	1.87	1.29e-09	1.91	2.12e-09	1.91	2.93e-08	2.05	3.17e-05	1.72	0.000206	1.85	6.98e-10
MRPL48	1.87	0.0011	2.15	0.00017	1.72	0.00226	2.01	0.000821	1.9	0.00124	1.75	0.00171
CRYBB2	1.87	7.45e-05	1.98	1.1e-05	1.82	7.87e-05	1.79	0.000415	1.72	0.00976	1.85	4.25e-05
SEPHS1	1.87	0.00048	2.12	5.01e-05	1.93	0.000206	1.84	0.000942	1.89	0.0057	1.62	0.00248
MTA1	1.87	0.00135	1.91	0.000707	1.96	0.000497	1.91	0.00638	2.07	0.000339	1.72	0.00254
EHMT2	1.86	1.51e-05	1.99	1.37e-06	1.86	6.66e-06	2.26	0.000307	1.78	0.00617	1.74	1.93e-05
MRPL57	1.86	0.000135	1.92	4.33e-05	1.97	1.9e-05	1.73	0.00695	1.8	0.00148	1.75	0.000143
ATP8A2	1.86	2.75e-06	1.95	1.91e-07	2.1	6.12e-08	1.86	0.000401	1.59	0.00586	1.69	6.1e-06
SBNO1	1.84	0.000173	1.95	1.96e-05	1.93	3.96e-05	1.67	0.00186	1.68	0.000531	1.74	0.000161
C18orf25	1.84	5.98e-05	1.85	1.02e-05	1.83	1.29e-05	1.99	0.00903	1.73	0.000128	1.85	1.45e-05
RAB11A	1.83	0.00181	1.83	0.00144	1.66	0.00612	1.63	0.00975	1.98	0.00168	1.94	0.000711
TMEM237	1.82	2.58e-05	2.06	4.21e-07	1.54	0.000213	2.18	2.08e-05	1.78	0.000121	1.84	6.11e-06
ZC3H8	1.82	0.000177	2.15	4.72e-06	1.7	0.00026	1.52	0.00436	1.57	0.00395	1.73	0.000176
MRPL42	1.82	0.000598	1.82	0.000321	1.67	0.000912	1.89	0.000483	1.73	0.00139	1.95	0.000179
PRDX1	1.82	0.000435	2.11	4e-05	1.55	0.00259	2.05	0.00278	1.62	0.00776	1.83	0.000207
MCUR1	1.8	2.94e-05	2.01	1.13e-06	1.77	1.78e-05	1.62	0.00238	1.58	0.0061	1.71	3.11e-05
ZNF397	1.79	1.47e-05	1.86	1.44e-06	2.01	2.88e-07	1.55	0.000457	1.73	0.00141	1.62	3.11e-05
C1orf216	1.78	4.72e-06	1.79	6.61e-07	1.9	1.98e-07	1.92	2.48e-05	1.96	7.86e-05	1.64	5.38e-06
NOLC1	1.75	0.000889	1.72	0.000729	1.84	0.000284	1.85	0.00575	2.13	6.16e-05	1.62	0.0017
NASP	1.74	0.00431	1.81	0.00247	1.69	0.00518	1.73	0.00529	1.67	0.00963	1.73	0.00379
KATNB1	1.72	0.000166	1.8	3.09e-05	1.78	2.81e-05	1.57	0.000806	1.77	0.000517	1.61	0.000204
ZNF614	1.7	3.82e-05	1.57	3.79e-05	1.77	2.53e-06	1.91	0.00401	1.58	0.000223	1.79	3.78e-06
ARIH2	1.69	0.00147	1.84	0.000352	1.78	0.000525	1.91	0.00807	1.69	0.00257	1.5	0.00555
THOC3	1.68	0.000917	1.78	0.000292	1.52	0.00338	2.46	0.00548	1.85	0.000702	1.65	0.000767
FAM136A	1.67	0.000422	1.69	0.000184	1.61	0.000325	1.51	0.00342	2.01	1.41e-05	1.63	0.000386
LRRC37A4P	1.66	0.00721	1.67	0.00594	1.63	0.0076	1.87	0.00275	1.72	0.00599	1.64	0.00753
LRPPRC	1.65	0.00189	1.64	0.00153	1.69	0.000978	1.7	0.00166	1.83	0.000461	1.59	0.00244
RBM10	1.64	0.000798	1.74	0.000191	1.57	0.000991	1.55	0.00227	1.67	0.000753	1.61	0.000624
QPRT	1.64	0.00152	1.63	0.00137	1.54	0.00299	2.27	0.000123	2.62	0.000518	1.51	0.00405
FBXO41	1.64	0.00396	1.54	0.00735	1.77	0.00118	1.73	0.00428	1.95	0.00141	1.56	0.00597
RSPRY1	1.62	0.002	1.7	0.000749	1.65	0.0012	1.53	0.00608	1.57	0.00424	1.55	0.00274
IFT22	1.61	0.00451	1.59	0.00438	1.69	0.00231	1.97	0.000817	1.71	0.0018	1.54	0.00696
PTGES3L	1.61	1.58e-05	1.68	5.89e-07	1.65	1.01e-06	1.64	0.000344	1.55	0.000313	1.54	9.07e-06
PIAS2	1.57	0.00249	1.56	0.00208	1.57	0.00165	1.59	0.00414	1.56	0.00252	1.57	0.00213
